# Supplementary material for: Sex difference in aortic root replacement with a stentless bioprosthesis
Source: Eur J Cardiothorac Surg. 2025 May 12;67(6):ezaf161. doi: 10.1093/ejcts/ezaf161 (PMC12148212; doi:10.1093/ejcts/ezaf161)
Supplement: ezaf161_Supplementary_Data [file ezaf161_supplementary_data.zip]

Archive with 2 entries (2 files):
- fnac_sex_survbycalendartime.png
- Supplemental_figure.zip
